# Supplementary material for: Vitamin E Intake and Risk of Prostate Cancer: A Meta-Analysis
Source: Nutrients. 2022 Dec 21;15(1):14. doi: 10.3390/nu15010014 (PMC9824720; doi:10.3390/nu15010014)
Supplement: Supplementary file 1 [file nutrients-15-00014-s001.zip]

Archive with 1 entries (1 files):
- nutrients-1942303-supplementary.pdf
